# Supplementary material for: Relation of Alcohol Intake to Kidney Function and Mortality Observational, Population-Based, Cohort Study
Source: Nutrients. 2022 Mar 18;14(6):1297. doi: 10.3390/nu14061297 (PMC8954827; doi:10.3390/nu14061297)
Supplement: Supplementary file 1 [file nutrients-14-01297-s001.zip]

Archive with 1 entries (1 files):
- nutrients-1624025-supplementary (1)-done.pdf
